# Supplementary material for: What’s in an App? Scoping Review and Quality Assessment of Clinically Available Hearing-Aid-Connected Apps
Source: Audiol Res. 2025 Nov 13;15(6):157. doi: 10.3390/audiolres15060157 (PMC12642002; doi:10.3390/audiolres15060157)
Supplement: Supplementary file 1 [file audiolres-15-00157-s001.zip]

Archive with 1 entries (1 files):
- audiolres-3926253-supplementary.pdf
